# Supplementary material for: Multifactorial Influences on Oxygen Consumption Recovery Post-High-Intensity Exercise in Adults: A Case-Control Study
Source: Medicina (Kaunas). 2025 Jul 3;61(7):1213. doi: 10.3390/medicina61071213 (PMC12298553; doi:10.3390/medicina61071213)
Supplement: Supplementary file 1 [file medicina-61-01213-s001.zip]

Archive with 1 entries (1 files):
- medicina-3734791-supplementary.pdf
